# Supplementary material for: A synthetic circuit for buffering gene dosage variation between individual mammalian cells
Source: Nat Commun. 2021 Jul 5;12:4132. doi: 10.1038/s41467-021-23889-0 (PMC8257781; doi:10.1038/s41467-021-23889-0)
Supplement: Supplementary file 3 — Source Data [file 41467_2021_23889_MOESM3_ESM.zip › Main figures source data/Figure 3 Data Points.xlsx]

## Sheet: Fig. 3a-b
Fig. 3a-b
Cell type	Circuit	Transfection dosage (ng per well of 96-well plate)	Doxycycline concentration (ng/mL)	Circuit output (relative to mean Equalizer-L output at 0 ng/ml dox.)	Output variability, CV (%)
HEK293	Equalizer-H plasmid	100	0	2.10786	192
HEK293	Equalizer-H plasmid	100	0	3.51285	192
HEK293	Equalizer-H plasmid	100	0	4.13436	169
HEK293	Equalizer-H plasmid	100	1	5.23126	132
HEK293	Equalizer-H plasmid	100	1	6	128
HEK293	Equalizer-H plasmid	100	1	6.19179	138
HEK293	Equalizer-H plasmid	100	3	8.39305	115
HEK293	Equalizer-H plasmid	100	3	8.61135	108
HEK293	Equalizer-H plasmid	100	3	8.6882	111
HEK293	Equalizer-H plasmid	100	5	10.2532	108
HEK293	Equalizer-H plasmid	100	5	11.2816	115
HEK293	Equalizer-H plasmid	100	5	10.3282	108
HEK293	Equalizer-H plasmid	100	7	11.1069	114
HEK293	Equalizer-H plasmid	100	7	12.7762	117
HEK293	Equalizer-H plasmid	100	7	11.3867	118
HEK293	Equalizer-H plasmid	100	10	13.5804	112
HEK293	Equalizer-H plasmid	100	10	17.5278	119
HEK293	Equalizer-H plasmid	100	10	15.0031	110
HEK293	Equalizer-H plasmid	100	30	22.1398	133
HEK293	Equalizer-H plasmid	100	30	26.1445	149
HEK293	Equalizer-H plasmid	100	30	24.6164	148
HEK293	Equalizer-M plasmid	100	0	1.67276	117
HEK293	Equalizer-M plasmid	100	0	2.23555	118
HEK293	Equalizer-M plasmid	100	0	1.66769	111
HEK293	Equalizer-M plasmid	100	1	2.63346	97.7
HEK293	Equalizer-M plasmid	100	1	3.15632	81.4
HEK293	Equalizer-M plasmid	100	1	3.06154	84.4
HEK293	Equalizer-M plasmid	100	3	4.47349	89.2
HEK293	Equalizer-M plasmid	100	3	5.15311	90.4
HEK293	Equalizer-M plasmid	100	3	4.86256	89
HEK293	Equalizer-M plasmid	100	5	5.52559	85.7
HEK293	Equalizer-M plasmid	100	5	6.31906	91.4
HEK293	Equalizer-M plasmid	100	5	5.73641	90
HEK293	Equalizer-M plasmid	100	7	5.83729	98.4
HEK293	Equalizer-M plasmid	100	7	6.62741	96.7
HEK293	Equalizer-M plasmid	100	7	6.14256	105
HEK293	Equalizer-M plasmid	100	10	6.40951	102
HEK293	Equalizer-M plasmid	100	10	7.89508	96.5
HEK293	Equalizer-M plasmid	100	10	7.34769	102
HEK293	Equalizer-M plasmid	100	30	8.51463	110
HEK293	Equalizer-M plasmid	100	30	9.10171	124
HEK293	Equalizer-M plasmid	100	30	9.51282	111
HEK293	Equalizer-L plasmid	100	0	1	97.9
HEK293	Equalizer-L plasmid	100	0	1	95.8
HEK293	Equalizer-L plasmid	100	0	1	98
HEK293	Equalizer-L plasmid	100	0	1	78.4
HEK293	Equalizer-L plasmid	100	0	1	81.2
HEK293	Equalizer-L plasmid	100	0	1	86.2
HEK293	Equalizer-L plasmid	100	0	1	89.2
HEK293	Equalizer-L plasmid	100	0	1	92.6
HEK293	Equalizer-L plasmid	100	1	1.57221	78.5
HEK293	Equalizer-L plasmid	100	1	1.47966	81.6
HEK293	Equalizer-L plasmid	100	1	1.64718	83
HEK293	Equalizer-L plasmid	100	1	2.03058	63.8
HEK293	Equalizer-L plasmid	100	1	1.95652	64.7
HEK293	Equalizer-L plasmid	100	1	2.39663	63.7
HEK293	Equalizer-L plasmid	100	1	2.0962	64.4
HEK293	Equalizer-L plasmid	100	1	2.2109	66.2
HEK293	Equalizer-L plasmid	100	3	2.18464	106
HEK293	Equalizer-L plasmid	100	3	2.37687	92.5
HEK293	Equalizer-L plasmid	100	3	2.90462	93.7
HEK293	Equalizer-L plasmid	100	3	2.90288	69.5
HEK293	Equalizer-L plasmid	100	3	2.95471	70.9
HEK293	Equalizer-L plasmid	100	3	3.57452	77.9
HEK293	Equalizer-L plasmid	100	3	3.02237	73.5
HEK293	Equalizer-L plasmid	100	3	3.20379	76.7
HEK293	Equalizer-L plasmid	100	5	2.38208	119
HEK293	Equalizer-L plasmid	100	5	2.94326	130
HEK293	Equalizer-L plasmid	100	5	2.72	91.3
HEK293	Equalizer-L plasmid	100	5	3.42806	74.4
HEK293	Equalizer-L plasmid	100	5	3.52355	75.5
HEK293	Equalizer-L plasmid	100	5	4.17308	87
HEK293	Equalizer-L plasmid	100	5	3.53915	82.7
HEK293	Equalizer-L plasmid	100	5	3.75592	87.6
HEK293	Equalizer-L plasmid	100	7	2.93236	97.3
HEK293	Equalizer-L plasmid	100	7	3.24946	99.5
HEK293	Equalizer-L plasmid	100	7	3.25846	116
HEK293	Equalizer-L plasmid	100	7	3.82014	76.3
HEK293	Equalizer-L plasmid	100	7	3.68659	77.6
HEK293	Equalizer-L plasmid	100	7	4.51442	89.7
HEK293	Equalizer-L plasmid	100	7	3.79418	83.9
HEK293	Equalizer-L plasmid	100	7	3.86967	83
HEK293	Equalizer-L plasmid	100	10	3.36015	114
HEK293	Equalizer-L plasmid	100	10	3.86938	103
HEK293	Equalizer-L plasmid	100	10	2.87692	125
HEK293	Equalizer-L plasmid	100	10	4.19604	80.4
HEK293	Equalizer-L plasmid	100	10	3.91848	75.7
HEK293	Equalizer-L plasmid	100	10	4.72837	91.9
HEK293	Equalizer-L plasmid	100	10	4.08725	90.5
HEK293	Equalizer-L plasmid	100	10	4.59242	88
HEK293	Equalizer-L plasmid	100	30	3.50366	124
HEK293	Equalizer-L plasmid	100	30	4.23126	102
HEK293	Equalizer-L plasmid	100	30	3.68	106
HEK293	Equalizer-L plasmid	100	30	4.70324	97.6
HEK293	Equalizer-L plasmid	100	30	4.6721	90.1
HEK293	Equalizer-L plasmid	100	30	5.90144	102
HEK293	Equalizer-L plasmid	100	30	4.97315	136
HEK293	Equalizer-L plasmid	100	30	5.29147	97.9

## Sheet: Fig. 3c
Fig. 3c
Cell type	Circuit	Transfection dosage (ng per well of 96-well plate)	Doxycycline concentration (ng/mL)	Circuit output (relative to mean Equalizer-L output at 1 ng/ml dox.)	Output variability, CV (%)
HEK293	CMV cell line	N/A	0	58.6361	72.4
HEK293	CMV cell line	N/A	0	59.5978	71
HEK293	CMV cell line	N/A	0	58.1819	70.9
HEK293	CMV plasmid	100	0	76.0197	132
HEK293	CMV plasmid	100	0	76.6895	137
HEK293	CMV plasmid	100	0	76.169	143
HEK293	PGK plasmid	100	0	1.58587	213
HEK293	PGK plasmid	100	0	1.52414	226
HEK293	PGK plasmid	100	0	1.56606	225
HEK293	UBC plasmid	100	0	7.02477	234
HEK293	UBC plasmid	100	0	6.47227	211
HEK293	UBC plasmid	100	0	6.58201	216
HEK293	Equalizer-H plasmid	100	5	9.17171	108
HEK293	Equalizer-H plasmid	100	5	8.6157	115
HEK293	Equalizer-H plasmid	100	5	8.23385	108
HEK293	Equalizer-M plasmid	100	1	2.35568	97.7
HEK293	Equalizer-M plasmid	100	1	2.41047	81.4
HEK293	Equalizer-M plasmid	100	1	2.44072	84.4
HEK293	Equalizer-L plasmid	100	1	1.40638	78.5
HEK293	Equalizer-L plasmid	100	1	1.13001	81.6
HEK293	Equalizer-L plasmid	100	1	1.31316	83
HEK293	Equalizer-L plasmid	100	1	0.92314	63.8
HEK293	Equalizer-L plasmid	100	1	0.883074	64.7
HEK293	Equalizer-L plasmid	100	1	0.815209	63.7
HEK293	Equalizer-L plasmid	100	1	0.766149	64.4
HEK293	Equalizer-L plasmid	100	1	0.762878	66.2

## Sheet: Fig. 3d
Fig. 3d
Cell type	Circuit	Transfection dosage (ng per well of 96-well plate)	Doxycycline concentration (ng/mL)	Raw dosage reporter (a.u.)	Raw circuit output (a.u.)	Output variability, CV (%)
HEK293	Equalizer-L plasmid with onboard mCherry cassette	100	1	5905	1028	68.9
HEK293	Equalizer-L plasmid with onboard mCherry cassette	100	1	5409	1051	69.2
HEK293	Equalizer-L plasmid with onboard mCherry cassette	100	1	5980	1032	74.9
HEK293	Equalizer-L plasmid with onboard mCherry cassette	100	1	5084	1094	66.6
HEK293	Equalizer-L plasmid with onboard mCherry cassette	100	1	5129	1113	68.4
HEK293	Equalizer-L plasmid with onboard mCherry cassette	100	1	5034	1123	67.4
HEK293	CMV+ plasmid with onboard mCherry cassette	100	0	3115	65755	146
HEK293	CMV+ plasmid with onboard mCherry cassette	100	0	2914	62071	137
HEK293	CMV+ plasmid with onboard mCherry cassette	100	0	3104	62533	137
HEK293	CMV+ plasmid with onboard mCherry cassette	100	0	3241	63718	140
HEK293	CMV+ plasmid with onboard mCherry cassette	100	0	2925	65885	139
HEK293	CMV+ plasmid with onboard mCherry cassette	100	0	3069	61695	141
CHO-K1	Equalizer-L plasmid with onboard mCherry cassette	100	1	42709	827	89.4
CHO-K1	Equalizer-L plasmid with onboard mCherry cassette	100	1	42998	830	89.2
CHO-K1	Equalizer-L plasmid with onboard mCherry cassette	100	1	43667	774	89.8
CHO-K1	Equalizer-L plasmid with onboard mCherry cassette	100	1	56903	888	75.2
CHO-K1	Equalizer-L plasmid with onboard mCherry cassette	100	1	59451	897	74.6
CHO-K1	Equalizer-L plasmid with onboard mCherry cassette	100	1	55442	911	73.5
CHO-K1	CMV+ plasmid with onboard mCherry cassette	100	0	6547	63207	165
CHO-K1	CMV+ plasmid with onboard mCherry cassette	100	0	7319	63938	161
CHO-K1	CMV+ plasmid with onboard mCherry cassette	100	0	6786	61069	165
CHO-K1	CMV+ plasmid with onboard mCherry cassette	100	0	7854	75033	150
CHO-K1	CMV+ plasmid with onboard mCherry cassette	100	0	8195	73970	156
CHO-K1	CMV+ plasmid with onboard mCherry cassette	100	0	8948	77804	153
N2A	Equalizer-L plasmid with onboard mCherry cassette	100	1	29513	556	95.8
N2A	Equalizer-L plasmid with onboard mCherry cassette	100	1	32657	601	89.5
N2A	Equalizer-L plasmid with onboard mCherry cassette	100	1	35439	667	94.4
N2A	Equalizer-L plasmid with onboard mCherry cassette	100	1	41342	926	85.3
N2A	Equalizer-L plasmid with onboard mCherry cassette	100	1	44261	890	85.1
N2A	Equalizer-L plasmid with onboard mCherry cassette	100	1	34534	830	85.1
N2A	CMV+ plasmid with onboard mCherry cassette	100	0	20042	110229	148
N2A	CMV+ plasmid with onboard mCherry cassette	100	0	19612	90123	155
N2A	CMV+ plasmid with onboard mCherry cassette	100	0	22523	90064	160
N2A	CMV+ plasmid with onboard mCherry cassette	100	0	30532	127629	135
N2A	CMV+ plasmid with onboard mCherry cassette	100	0	21525	114604	141
N2A	CMV+ plasmid with onboard mCherry cassette	100	0	19698	101773	156
COS7	Equalizer-L plasmid with onboard mCherry cassette	100	1	12102	1182	79.9
COS7	Equalizer-L plasmid with onboard mCherry cassette	100	1	8436	1106	78
COS7	Equalizer-L plasmid with onboard mCherry cassette	100	1	8743	1117	78
COS7	Equalizer-L plasmid with onboard mCherry cassette	100	1	10447	1464	79.3
COS7	Equalizer-L plasmid with onboard mCherry cassette	100	1	9615	1520	84.4
COS7	Equalizer-L plasmid with onboard mCherry cassette	100	1	10474	1519	80.9
COS7	CMV+ plasmid with onboard mCherry cassette	100	0	3375	66008	161
COS7	CMV+ plasmid with onboard mCherry cassette	100	0	4902	81455	138
COS7	CMV+ plasmid with onboard mCherry cassette	100	0	4461	76258	158
COS7	CMV+ plasmid with onboard mCherry cassette	100	0	5562	95995	165
COS7	CMV+ plasmid with onboard mCherry cassette	100	0	4959	94850	175
COS7	CMV+ plasmid with onboard mCherry cassette	100	0	5170	102194	170
HeLa	Equalizer-L plasmid with onboard mCherry cassette	100	1	23784	1535	79.6
HeLa	Equalizer-L plasmid with onboard mCherry cassette	100	1	21310	1568	82
HeLa	Equalizer-L plasmid with onboard mCherry cassette	100	1	21794	1584	79.3
HeLa	Equalizer-L plasmid with onboard mCherry cassette	100	1	30952	2094	70.7
HeLa	Equalizer-L plasmid with onboard mCherry cassette	100	1	26169	2109	70.3
HeLa	Equalizer-L plasmid with onboard mCherry cassette	100	1	25539	2135	69.7
HeLa	CMV+ plasmid with onboard mCherry cassette	100	0	11418	105851	116
HeLa	CMV+ plasmid with onboard mCherry cassette	100	0	11822	109837	110
HeLa	CMV+ plasmid with onboard mCherry cassette	100	0	11622	108252	111
HeLa	CMV+ plasmid with onboard mCherry cassette	100	0	8813	108738	112
HeLa	CMV+ plasmid with onboard mCherry cassette	100	0	9685	115789	111
HeLa	CMV+ plasmid with onboard mCherry cassette	100	0	9343	112552	112

## Sheet: Fig. 3f-g
Fig. 3f-g
Cell type	Circuit	Transfection dosage (ng per well of 96-well plate)	Doxycycline concentration (ng/mL)	Normalized gene dosage reporter	Output variability, CV (%)	Normalized circuit output
HEK293	CMV+ plasmid with onboard mCherry cassette	1	0	1	140	1
HEK293	CMV+ plasmid with onboard mCherry cassette	1	0	1	110	1
HEK293	CMV+ plasmid with onboard mCherry cassette	1	0	1	108	1
HEK293	CMV+ plasmid with onboard mCherry cassette	1	0	1	143	1
HEK293	CMV+ plasmid with onboard mCherry cassette	1	0	1	155	1
HEK293	CMV+ plasmid with onboard mCherry cassette	1	0	1	140	1
HEK293	CMV+ plasmid with onboard mCherry cassette	5	0	1.59407	147	1.65658
HEK293	CMV+ plasmid with onboard mCherry cassette	5	0	1.6984	112	1.95196
HEK293	CMV+ plasmid with onboard mCherry cassette	5	0	1.53217	102	1.66752
HEK293	CMV+ plasmid with onboard mCherry cassette	5	0	3.15892	181	4.35055
HEK293	CMV+ plasmid with onboard mCherry cassette	5	0	3.84828	175	4.85476
HEK293	CMV+ plasmid with onboard mCherry cassette	5	0	3.80665	141	4.44416
HEK293	CMV+ plasmid with onboard mCherry cassette	10	0	1.9983	135	1.91736
HEK293	CMV+ plasmid with onboard mCherry cassette	10	0	2.02894	132	2.45488
HEK293	CMV+ plasmid with onboard mCherry cassette	10	0	2.38125	149	2.76947
HEK293	CMV+ plasmid with onboard mCherry cassette	10	0	5.1773	145	5.66782
HEK293	CMV+ plasmid with onboard mCherry cassette	10	0	6.08391	151	6.82421
HEK293	CMV+ plasmid with onboard mCherry cassette	10	0	5.43035	146	6.01988
HEK293	CMV+ plasmid with onboard mCherry cassette	50	0	4.60593	140	4.27018
HEK293	CMV+ plasmid with onboard mCherry cassette	50	0	4.01371	151	4.50428
HEK293	CMV+ plasmid with onboard mCherry cassette	50	0	4.22637	140	4.31025
HEK293	CMV+ plasmid with onboard mCherry cassette	50	0	13.6908	163	10.0893
HEK293	CMV+ plasmid with onboard mCherry cassette	50	0	15.5747	156	12.5436
HEK293	CMV+ plasmid with onboard mCherry cassette	50	0	14.2713	164	11.4305
HEK293	CMV+ plasmid with onboard mCherry cassette	100	0	6.41102	144	5.11569
HEK293	CMV+ plasmid with onboard mCherry cassette	100	0	6.06702	136	5.95235
HEK293	CMV+ plasmid with onboard mCherry cassette	100	0	5.20731	142	5.0788
HEK293	CMV+ plasmid with onboard mCherry cassette	100	0	20.3838	156	12.5891
HEK293	CMV+ plasmid with onboard mCherry cassette	100	0	28.1632	150	15.3372
HEK293	CMV+ plasmid with onboard mCherry cassette	100	0	22.2152	174	13.403
HEK293	CMV+ plasmid with onboard mCherry cassette	200	0	9.92373	148	7.13553
HEK293	CMV+ plasmid with onboard mCherry cassette	200	0	11.524	153	8.8168
HEK293	CMV+ plasmid with onboard mCherry cassette	200	0	11.5083	156	8.24045
HEK293	CMV+ plasmid with onboard mCherry cassette	200	0	41.4195	167	15.3967
HEK293	CMV+ plasmid with onboard mCherry cassette	200	0	34.0839	186	11.3006
HEK293	CMV+ plasmid with onboard mCherry cassette	200	0	32.6663	194	13.6569
HEK293	PGK+ plasmid with onboard mCherry cassette	1	0	1	244	1
HEK293	PGK+ plasmid with onboard mCherry cassette	1	0	1	250	1
HEK293	PGK+ plasmid with onboard mCherry cassette	1	0	1	194	1
HEK293	PGK+ plasmid with onboard mCherry cassette	1	0	1	101	1
HEK293	PGK+ plasmid with onboard mCherry cassette	1	0	1	181	1
HEK293	PGK+ plasmid with onboard mCherry cassette	1	0	1	89.5	1
HEK293	PGK+ plasmid with onboard mCherry cassette	5	0	1.25245	257	1.40323
HEK293	PGK+ plasmid with onboard mCherry cassette	5	0	1.19385	168	1.55629
HEK293	PGK+ plasmid with onboard mCherry cassette	5	0	1.49514	164	1.35965
HEK293	PGK+ plasmid with onboard mCherry cassette	5	0	2.40117	157	2.5237
HEK293	PGK+ plasmid with onboard mCherry cassette	5	0	2.17241	164	1.8595
HEK293	PGK+ plasmid with onboard mCherry cassette	5	0	2.0338	166	1.80702
HEK293	PGK+ plasmid with onboard mCherry cassette	10	0	1.53806	185	2.04839
HEK293	PGK+ plasmid with onboard mCherry cassette	10	0	1.47566	163	2.21854
HEK293	PGK+ plasmid with onboard mCherry cassette	10	0	1.9037	163	1.97368
HEK293	PGK+ plasmid with onboard mCherry cassette	10	0	4.89387	331	4.12322
HEK293	PGK+ plasmid with onboard mCherry cassette	10	0	3.12147	190	2.61984
HEK293	PGK+ plasmid with onboard mCherry cassette	10	0	2.48094	183	2.40351
HEK293	PGK+ plasmid with onboard mCherry cassette	50	0	2.77619	172	2.94355
HEK293	PGK+ plasmid with onboard mCherry cassette	50	0	3.01622	287	4.40397
HEK293	PGK+ plasmid with onboard mCherry cassette	50	0	3.32004	254	3.17544
HEK293	PGK+ plasmid with onboard mCherry cassette	50	0	8.0409	237	7.83175
HEK293	PGK+ plasmid with onboard mCherry cassette	50	0	5.65282	242	4.41322
HEK293	PGK+ plasmid with onboard mCherry cassette	50	0	6.10572	275	5
HEK293	PGK+ plasmid with onboard mCherry cassette	100	0	3.80407	229	3.64516
HEK293	PGK+ plasmid with onboard mCherry cassette	100	0	4.26815	231	5.37528
HEK293	PGK+ plasmid with onboard mCherry cassette	100	0	4.24027	228	3.70175
HEK293	PGK+ plasmid with onboard mCherry cassette	100	0	11.3057	227	10.0711
HEK293	PGK+ plasmid with onboard mCherry cassette	100	0	10.2422	260	8.1405
HEK293	PGK+ plasmid with onboard mCherry cassette	100	0	12.8605	275	9.57895
HEK293	PGK+ plasmid with onboard mCherry cassette	200	0	9.12359	285	9.26613
HEK293	PGK+ plasmid with onboard mCherry cassette	200	0	10.9001	306	13.4989
HEK293	PGK+ plasmid with onboard mCherry cassette	200	0	11.4397	290	8.76316
HEK293	PGK+ plasmid with onboard mCherry cassette	200	0	32.8948	264	27.1564
HEK293	PGK+ plasmid with onboard mCherry cassette	200	0	28.6434	273	20.0413
HEK293	PGK+ plasmid with onboard mCherry cassette	200	0	26.9281	271	18.5614
HEK293	Equalizer-L plasmid with onboard mCherry cassette	1	1	1	98.7	1
HEK293	Equalizer-L plasmid with onboard mCherry cassette	1	1	1	77.8	1
HEK293	Equalizer-L plasmid with onboard mCherry cassette	1	1	1	80.4	1
HEK293	Equalizer-L plasmid with onboard mCherry cassette	1	1	1	94.9	1
HEK293	Equalizer-L plasmid with onboard mCherry cassette	1	1	1	94.2	1
HEK293	Equalizer-L plasmid with onboard mCherry cassette	1	1	1	85.5	1
HEK293	Equalizer-L plasmid with onboard mCherry cassette	5	1	1.74636	73.9	1.31103
HEK293	Equalizer-L plasmid with onboard mCherry cassette	5	1	2.03655	74.5	1.36143
HEK293	Equalizer-L plasmid with onboard mCherry cassette	5	1	1.66782	70.8	1.29261
HEK293	Equalizer-L plasmid with onboard mCherry cassette	5	1	1.6554	79.3	1.12195
HEK293	Equalizer-L plasmid with onboard mCherry cassette	5	1	1.53767	81.1	1.3475
HEK293	Equalizer-L plasmid with onboard mCherry cassette	5	1	2.05579	76.1	0.93617
HEK293	Equalizer-L plasmid with onboard mCherry cassette	10	1	2.37318	70	1.46127
HEK293	Equalizer-L plasmid with onboard mCherry cassette	10	1	2.54619	76.8	1.47575
HEK293	Equalizer-L plasmid with onboard mCherry cassette	10	1	2.11765	70.9	1.25257
HEK293	Equalizer-L plasmid with onboard mCherry cassette	10	1	2.64239	80.2	1.27716
HEK293	Equalizer-L plasmid with onboard mCherry cassette	10	1	3.06507	77.5	1.5525
HEK293	Equalizer-L plasmid with onboard mCherry cassette	10	1	2.79757	76.7	1.2147
HEK293	Equalizer-L plasmid with onboard mCherry cassette	50	1	4.20686	66.4	1.8838
HEK293	Equalizer-L plasmid with onboard mCherry cassette	50	1	4.27005	64	1.83603
HEK293	Equalizer-L plasmid with onboard mCherry cassette	50	1	3.71886	66.2	1.66632
HEK293	Equalizer-L plasmid with onboard mCherry cassette	50	1	7.85371	78.3	1.74279
HEK293	Equalizer-L plasmid with onboard mCherry cassette	50	1	8.22808	79.9	2.0025
HEK293	Equalizer-L plasmid with onboard mCherry cassette	50	1	7.69242	81.3	1.45648
HEK293	Equalizer-L plasmid with onboard mCherry cassette	100	1	6.14033	64.9	2.2054
HEK293	Equalizer-L plasmid with onboard mCherry cassette	100	1	6.19594	65.4	2.08083
HEK293	Equalizer-L plasmid with onboard mCherry cassette	100	1	5.57958	66.8	1.93327
HEK293	Equalizer-L plasmid with onboard mCherry cassette	100	1	13.4519	80.2	1.95122
HEK293	Equalizer-L plasmid with onboard mCherry cassette	100	1	15.1158	82.1	2.215
HEK293	Equalizer-L plasmid with onboard mCherry cassette	100	1	16.726	81.6	1.68472
HEK293	Equalizer-L plasmid with onboard mCherry cassette	200	1	11.8503	63.8	2.63615
HEK293	Equalizer-L plasmid with onboard mCherry cassette	200	1	12.1706	60.8	2.56813
HEK293	Equalizer-L plasmid with onboard mCherry cassette	200	1	9.61678	64.1	2.44661
HEK293	Equalizer-L plasmid with onboard mCherry cassette	200	1	30.026	71.4	3.13747
HEK293	Equalizer-L plasmid with onboard mCherry cassette	200	1	35.9514	72.5	3.2925
HEK293	Equalizer-L plasmid with onboard mCherry cassette	200	1	27.706	72.7	2.706
