# Supplementary material for: A synthetic circuit for buffering gene dosage variation between individual mammalian cells
Source: Nat Commun. 2021 Jul 5;12:4132. doi: 10.1038/s41467-021-23889-0 (PMC8257781; doi:10.1038/s41467-021-23889-0)
Supplement: Supplementary file 3 — Source Data [file 41467_2021_23889_MOESM3_ESM.zip › Main figures source data/Figure 4 Data Points.xlsx]

## Sheet: Fig. 4a,c
Fig. 4a,c
Cell type	Circuit	Transfection dosage (ng per well of 96-well plate)	Doxycycline concentration (ng/mL)	Relative circuit output (relative to mean of Equalizer-L)	Output variability, CV (%)
HEK293	Equalizer-L plasmid	50	1	1.02013	75.5
HEK293	Equalizer-L plasmid	50	1	0.995961	75.6
HEK293	Equalizer-L plasmid	50	1	0.983875	77.7
HEK293	Negative feedback plasmid	50	10	13.2157	115
HEK293	Negative feedback plasmid	50	10	12.5478	113
HEK293	Negative feedback plasmid	50	10	13.2614	106
HEK293	Incoherent feedforward plasmid	50	0	2.3333	129
HEK293	Incoherent feedforward plasmid	50	0	2.46055	103
HEK293	Incoherent feedforward plasmid	50	0	2.37702	106

## Sheet: Fig. 4b
Fig. 4b
Cell type	Circuit	Transfection dosage (ng per well of 96-well plate)	Doxycycline concentration (ng/mL)	Output variability, CV (%)
HEK293	Equalizer-L plasmid	50	0	87.2
HEK293	Equalizer-L plasmid	50	0	93.3
HEK293	Equalizer-L plasmid	50	0	87.3
HEK293	Equalizer-L plasmid	50	0.1	81.9
HEK293	Equalizer-L plasmid	50	0.1	80.9
HEK293	Equalizer-L plasmid	50	0.1	83.8
HEK293	Equalizer-L plasmid	50	0.5	74.6
HEK293	Equalizer-L plasmid	50	0.5	76.5
HEK293	Equalizer-L plasmid	50	0.5	77.6
HEK293	Equalizer-L plasmid	50	1	75.5
HEK293	Equalizer-L plasmid	50	1	75.6
HEK293	Equalizer-L plasmid	50	1	77.7
HEK293	Equalizer-L plasmid	50	5	90.4
HEK293	Equalizer-L plasmid	50	5	87.3
HEK293	Equalizer-L plasmid	50	5	90.9
HEK293	Equalizer-L plasmid	50	10	96.3
HEK293	Equalizer-L plasmid	50	10	95.4
HEK293	Equalizer-L plasmid	50	10	95.7
HEK293	Equalizer-L plasmid	50	50	97.8
HEK293	Equalizer-L plasmid	50	50	99.8
HEK293	Equalizer-L plasmid	50	50	103
HEK293	Equalizer-L plasmid	50	100	109
HEK293	Equalizer-L plasmid	50	100	101
HEK293	Equalizer-L plasmid	50	100	102
HEK293	Negative feedback plasmid	50	0	130
HEK293	Negative feedback plasmid	50	0	137
HEK293	Negative feedback plasmid	50	0	141
HEK293	Negative feedback plasmid	50	1	130
HEK293	Negative feedback plasmid	50	1	128
HEK293	Negative feedback plasmid	50	1	128
HEK293	Negative feedback plasmid	50	5	123
HEK293	Negative feedback plasmid	50	5	127
HEK293	Negative feedback plasmid	50	5	115
HEK293	Negative feedback plasmid	50	10	115
HEK293	Negative feedback plasmid	50	10	113
HEK293	Negative feedback plasmid	50	10	106
HEK293	Negative feedback plasmid	50	50	149
HEK293	Negative feedback plasmid	50	50	145
HEK293	Negative feedback plasmid	50	50	152
HEK293	Negative feedback plasmid	50	100	160
HEK293	Negative feedback plasmid	50	100	172
HEK293	Negative feedback plasmid	50	100	158
HEK293	Negative feedback plasmid	50	500	160
HEK293	Negative feedback plasmid	50	500	157
HEK293	Negative feedback plasmid	50	500	177
HEK293	Negative feedback plasmid	50	1000	169
HEK293	Negative feedback plasmid	50	1000	153
HEK293	Negative feedback plasmid	50	1000	162
