# Supplementary material for: A synthetic circuit for buffering gene dosage variation between individual mammalian cells
Source: Nat Commun. 2021 Jul 5;12:4132. doi: 10.1038/s41467-021-23889-0 (PMC8257781; doi:10.1038/s41467-021-23889-0)
Supplement: Supplementary file 3 — Source Data [file 41467_2021_23889_MOESM3_ESM.zip › Main figures source data/Figure 5 Data Points.xlsx]

## Sheet: Fig. 5f-g
Fig. 5f-g
Cell type	Circuit	Transfection dosage (ng per well of 96-well plate)	Doxycycline concentration (ng/mL)	Normalized gene dosage marker	Output variability, CV (%)	Normalized circuit output
HEK293T	Equalizer-L (mScarlet-I) plasmid with onboard mCitrine cassette plasmid	1	1	1	55.6	1
HEK293T	Equalizer-L (mScarlet-I) plasmid with onboard mCitrine cassette plasmid	1	1	1	57.7	1
HEK293T	Equalizer-L (mScarlet-I) plasmid with onboard mCitrine cassette plasmid	1	1	1	64.4	1
HEK293T	Equalizer-L (mScarlet-I) plasmid with onboard mCitrine cassette plasmid	1	1	1	60.7	1
HEK293T	Equalizer-L (mScarlet-I) plasmid with onboard mCitrine cassette plasmid	1	1	1	57.5	1
HEK293T	Equalizer-L (mScarlet-I) plasmid with onboard mCitrine cassette plasmid	1	1	1	58.4	1
HEK293T	Equalizer-L (mScarlet-I) plasmid with onboard mCitrine cassette plasmid	5	1	1.78947	58.3	0.848809
HEK293T	Equalizer-L (mScarlet-I) plasmid with onboard mCitrine cassette plasmid	5	1	1.90827	60.2	0.84846
HEK293T	Equalizer-L (mScarlet-I) plasmid with onboard mCitrine cassette plasmid	5	1	2.07505	62.3	0.901137
HEK293T	Equalizer-L (mScarlet-I) plasmid with onboard mCitrine cassette plasmid	5	1	1.59347	55	0.861921
HEK293T	Equalizer-L (mScarlet-I) plasmid with onboard mCitrine cassette plasmid	5	1	1.81612	56.4	0.916449
HEK293T	Equalizer-L (mScarlet-I) plasmid with onboard mCitrine cassette plasmid	5	1	1.74436	61.7	0.935194
HEK293T	Equalizer-L (mScarlet-I) plasmid with onboard mCitrine cassette plasmid	10	1	2.70798	64.4	0.932621
HEK293T	Equalizer-L (mScarlet-I) plasmid with onboard mCitrine cassette plasmid	10	1	2.63849	64.8	0.915721
HEK293T	Equalizer-L (mScarlet-I) plasmid with onboard mCitrine cassette plasmid	10	1	2.96998	66.8	0.989501
HEK293T	Equalizer-L (mScarlet-I) plasmid with onboard mCitrine cassette plasmid	10	1	2.33394	58.6	0.908233
HEK293T	Equalizer-L (mScarlet-I) plasmid with onboard mCitrine cassette plasmid	10	1	2.73347	60.4	0.939948
HEK293T	Equalizer-L (mScarlet-I) plasmid with onboard mCitrine cassette plasmid	10	1	2.55827	83.2	1.00598
HEK293T	Equalizer-L (mScarlet-I) plasmid with onboard mCitrine cassette plasmid	50	1	13.6282	72.3	0.986853
HEK293T	Equalizer-L (mScarlet-I) plasmid with onboard mCitrine cassette plasmid	50	1	15.0755	71	1.0081
HEK293T	Equalizer-L (mScarlet-I) plasmid with onboard mCitrine cassette plasmid	50	1	15.03	71.7	1.05162
HEK293T	Equalizer-L (mScarlet-I) plasmid with onboard mCitrine cassette plasmid	50	1	13.6098	70.3	0.885935
HEK293T	Equalizer-L (mScarlet-I) plasmid with onboard mCitrine cassette plasmid	50	1	14.0496	65.1	1.00696
HEK293T	Equalizer-L (mScarlet-I) plasmid with onboard mCitrine cassette plasmid	50	1	11.9079	69.5	1.08973
HEK293T	Equalizer-L (mScarlet-I) plasmid with onboard mCitrine cassette plasmid	100	1	30.2037	75.7	1.10846
HEK293T	Equalizer-L (mScarlet-I) plasmid with onboard mCitrine cassette plasmid	100	1	32.7536	75.1	1.09886
HEK293T	Equalizer-L (mScarlet-I) plasmid with onboard mCitrine cassette plasmid	100	1	31.2814	77.6	1.14436
HEK293T	Equalizer-L (mScarlet-I) plasmid with onboard mCitrine cassette plasmid	100	1	31.0653	70.9	1.05232
HEK293T	Equalizer-L (mScarlet-I) plasmid with onboard mCitrine cassette plasmid	100	1	32.25	71	1.06614
HEK293T	Equalizer-L (mScarlet-I) plasmid with onboard mCitrine cassette plasmid	100	1	30.8308	72.6	1.2004
HEK293T	Equalizer-L (mScarlet-I) plasmid with onboard mCitrine cassette plasmid	200	1	59.7912	67.8	1.21117
HEK293T	Equalizer-L (mScarlet-I) plasmid with onboard mCitrine cassette plasmid	200	1	62.6547	67.6	1.21232
HEK293T	Equalizer-L (mScarlet-I) plasmid with onboard mCitrine cassette plasmid	200	1	60.0037	68.7	1.25722
HEK293T	Equalizer-L (mScarlet-I) plasmid with onboard mCitrine cassette plasmid	200	1	64.7441	68.9	1.1741
HEK293T	Equalizer-L (mScarlet-I) plasmid with onboard mCitrine cassette plasmid	200	1	70.8533	64.1	1.1758
HEK293T	Equalizer-L (mScarlet-I) plasmid with onboard mCitrine cassette plasmid	200	1	40.6955	69.5	1.22134
HEK293T	CMV+ (mScarlet-I) plasmid with on-board mCitrine cassette plasmid	1	0	1	121	1
HEK293T	CMV+ (mScarlet-I) plasmid with on-board mCitrine cassette plasmid	1	0	1	109	1
HEK293T	CMV+ (mScarlet-I) plasmid with on-board mCitrine cassette plasmid	1	0	1	125	1
HEK293T	CMV+ (mScarlet-I) plasmid with on-board mCitrine cassette plasmid	1	0	1	119	1
HEK293T	CMV+ (mScarlet-I) plasmid with on-board mCitrine cassette plasmid	1	0	1	126	1
HEK293T	CMV+ (mScarlet-I) plasmid with on-board mCitrine cassette plasmid	1	0	1	121	1
HEK293T	CMV+ (mScarlet-I) plasmid with on-board mCitrine cassette plasmid	5	0	1.98077	122	1.48179
HEK293T	CMV+ (mScarlet-I) plasmid with on-board mCitrine cassette plasmid	5	0	1.59132	127	1.58991
HEK293T	CMV+ (mScarlet-I) plasmid with on-board mCitrine cassette plasmid	5	0	1.86282	123	1.46905
HEK293T	CMV+ (mScarlet-I) plasmid with on-board mCitrine cassette plasmid	5	0	1.81637	114	1.80898
HEK293T	CMV+ (mScarlet-I) plasmid with on-board mCitrine cassette plasmid	5	0	1.80544	112	1.79383
HEK293T	CMV+ (mScarlet-I) plasmid with on-board mCitrine cassette plasmid	5	0	1.81637	113	2.06412
HEK293T	CMV+ (mScarlet-I) plasmid with on-board mCitrine cassette plasmid	10	0	2.40035	116	2.31833
HEK293T	CMV+ (mScarlet-I) plasmid with on-board mCitrine cassette plasmid	10	0	1.73973	119	2.3779
HEK293T	CMV+ (mScarlet-I) plasmid with on-board mCitrine cassette plasmid	10	0	2.11552	118	2.23714
HEK293T	CMV+ (mScarlet-I) plasmid with on-board mCitrine cassette plasmid	10	0	2.8031	106	2.9328
HEK293T	CMV+ (mScarlet-I) plasmid with on-board mCitrine cassette plasmid	10	0	2.69665	107	2.69641
HEK293T	CMV+ (mScarlet-I) plasmid with on-board mCitrine cassette plasmid	10	0	2.33333	116	2.54838
HEK293T	CMV+ (mScarlet-I) plasmid with on-board mCitrine cassette plasmid	50	0	9.51923	101	4.00675
HEK293T	CMV+ (mScarlet-I) plasmid with on-board mCitrine cassette plasmid	50	0	3.95206	128	2.96576
HEK293T	CMV+ (mScarlet-I) plasmid with on-board mCitrine cassette plasmid	50	0	9.26895	103	4.11693
HEK293T	CMV+ (mScarlet-I) plasmid with on-board mCitrine cassette plasmid	50	0	9.85841	96.4	4.67233
HEK293T	CMV+ (mScarlet-I) plasmid with on-board mCitrine cassette plasmid	50	0	8.5795	100	4.3877
HEK293T	CMV+ (mScarlet-I) plasmid with on-board mCitrine cassette plasmid	50	0	7.68862	104	4.42671
HEK293T	CMV+ (mScarlet-I) plasmid with on-board mCitrine cassette plasmid	100	0	12.0525	100	4.59793
HEK293T	CMV+ (mScarlet-I) plasmid with on-board mCitrine cassette plasmid	100	0	5.73516	122	3.88934
HEK293T	CMV+ (mScarlet-I) plasmid with on-board mCitrine cassette plasmid	100	0	11.0036	102	4.68228
HEK293T	CMV+ (mScarlet-I) plasmid with on-board mCitrine cassette plasmid	100	0	12.7035	96.1	5.23297
HEK293T	CMV+ (mScarlet-I) plasmid with on-board mCitrine cassette plasmid	100	0	10.8787	96.8	5.14813
HEK293T	CMV+ (mScarlet-I) plasmid with on-board mCitrine cassette plasmid	100	0	11.3613	96.6	5.66111
HEK293T	CMV+ (mScarlet-I) plasmid with on-board mCitrine cassette plasmid	200	0	19.0192	89.8	4.98859
HEK293T	CMV+ (mScarlet-I) plasmid with on-board mCitrine cassette plasmid	200	0	9.40868	111	4.97443
HEK293T	CMV+ (mScarlet-I) plasmid with on-board mCitrine cassette plasmid	200	0	20.9152	87.4	5.6079
HEK293T	CMV+ (mScarlet-I) plasmid with on-board mCitrine cassette plasmid	200	0	20.2544	85.1	5.92399
HEK293T	CMV+ (mScarlet-I) plasmid with on-board mCitrine cassette plasmid	200	0	17.5146	91.7	5.45715
HEK293T	CMV+ (mScarlet-I) plasmid with on-board mCitrine cassette plasmid	200	0	19.4691	90.9	5.71293
HEK293T	HYB plasmid	1	0	1	321	1
HEK293T	HYB plasmid	1	0	1	286	1
HEK293T	HYB plasmid	1	0	1	316	1
HEK293T	HYB plasmid	1	0	1	353	1
HEK293T	HYB plasmid	1	0	1	289	1
HEK293T	HYB plasmid	1	0	1	303	1
HEK293T	HYB plasmid	5	0	1.65828	226	1.54762
HEK293T	HYB plasmid	5	0	1.45048	227	1.44935
HEK293T	HYB plasmid	5	0	1.64367	227	1.54456
HEK293T	HYB plasmid	5	0	1.6638	244	1.63573
HEK293T	HYB plasmid	5	0	1.30341	226	1.6875
HEK293T	HYB plasmid	5	0	1.54955	223	1.77082
HEK293T	HYB plasmid	10	0	1.5778	213	1.57869
HEK293T	HYB plasmid	10	0	1.52415	220	1.53948
HEK293T	HYB plasmid	10	0	1.63224	218	1.6545
HEK293T	HYB plasmid	10	0	2.33659	180	2.32221
HEK293T	HYB plasmid	10	0	2.06244	198	2.57586
HEK293T	HYB plasmid	10	0	2.13162	200	2.5615
HEK293T	HYB plasmid	50	0	3.50157	127	3.33999
HEK293T	HYB plasmid	50	0	3.07595	125	3.01099
HEK293T	HYB plasmid	50	0	3.2617	124	3.27896
HEK293T	HYB plasmid	50	0	5.07858	125	4.24122
HEK293T	HYB plasmid	50	0	4.34081	123	5.12461
HEK293T	HYB plasmid	50	0	5.8351	113	6.1912
HEK293T	HYB plasmid	100	0	3.8827	119	3.65133
HEK293T	HYB plasmid	100	0	3.46898	123	3.28723
HEK293T	HYB plasmid	100	0	3.66239	120	3.58697
HEK293T	HYB plasmid	100	0	7.24707	115	5.58672
HEK293T	HYB plasmid	100	0	6.51805	110	6.79992
HEK293T	HYB plasmid	100	0	6.93759	112	7.34053
HEK293T	HYB plasmid	200	0	5.79815	100	5.13902
HEK293T	HYB plasmid	200	0	5.35816	97.1	4.82561
HEK293T	HYB plasmid	200	0	5.81664	95.3	5.18453
HEK293T	HYB plasmid	200	0	10.3569	99.1	7.76747
HEK293T	HYB plasmid	200	0	8.01268	104	8.27241
HEK293T	HYB plasmid	200	0	10.6339	94.1	10.4601
HEK293T	OLP plasmid	1	0	1	318	1
HEK293T	OLP plasmid	1	0	1	349	1
HEK293T	OLP plasmid	1	0	1	337	1
HEK293T	OLP plasmid	1	0	1	393	1
HEK293T	OLP plasmid	1	0	1	416	1
HEK293T	OLP plasmid	1	0	1	464	1
HEK293T	OLP plasmid	5	0	1.21291	254	1.48169
HEK293T	OLP plasmid	5	0	1.60816	249	1.93284
HEK293T	OLP plasmid	5	0	1.47056	231	1.85467
HEK293T	OLP plasmid	5	0	1.66829	255	2.13809
HEK293T	OLP plasmid	5	0	1.70072	266	2.4887
HEK293T	OLP plasmid	5	0	1.70933	254	2.40007
HEK293T	OLP plasmid	10	0	1.38026	231	1.77856
HEK293T	OLP plasmid	10	0	1.84636	222	2.62887
HEK293T	OLP plasmid	10	0	1.56314	226	2.20118
HEK293T	OLP plasmid	10	0	2.12905	201	3.40141
HEK293T	OLP plasmid	10	0	2.46909	199	4.57298
HEK293T	OLP plasmid	10	0	2.25728	206	3.83917
HEK293T	OLP plasmid	50	0	3.14569	109	6.08878
HEK293T	OLP plasmid	50	0	4.10644	107	8.54443
HEK293T	OLP plasmid	50	0	3.49969	105	7.08635
HEK293T	OLP plasmid	50	0	4.69175	112	9.29548
HEK293T	OLP plasmid	50	0	5.25045	109	12.9761
HEK293T	OLP plasmid	50	0	5.36002	107	11.6037
HEK293T	OLP plasmid	100	0	3.4857	104	6.9145
HEK293T	OLP plasmid	100	0	4.80605	95.7	10.0586
HEK293T	OLP plasmid	100	0	4.14437	97.2	8.09687
HEK293T	OLP plasmid	100	0	5.8483	101	11.5355
HEK293T	OLP plasmid	100	0	7.37545	95.7	16.2653
HEK293T	OLP plasmid	100	0	6.21961	100	13.0695
HEK293T	OLP plasmid	200	0	5.4483	81.3	9.20437
HEK293T	OLP plasmid	200	0	7.00221	76.7	12.8494
HEK293T	OLP plasmid	200	0	5.54358	80.5	10.1764
HEK293T	OLP plasmid	200	0	8.29531	86.8	13.9239
HEK293T	OLP plasmid	200	0	10.2509	81.5	19.187
HEK293T	OLP plasmid	200	0	9.6143	82.4	16.9927
