# Supplementary material for: A synthetic circuit for buffering gene dosage variation between individual mammalian cells
Source: Nat Commun. 2021 Jul 5;12:4132. doi: 10.1038/s41467-021-23889-0 (PMC8257781; doi:10.1038/s41467-021-23889-0)
Supplement: Supplementary file 3 — Source Data [file 41467_2021_23889_MOESM3_ESM.zip › Main figures source data/Figure 6 Data Points.xlsx]

## Sheet: Fig. 6a, c
Fig. 6a, c
Cell type	Circuit	Number of days after transfection	Doxycycline concentration (ng/mL)	Output variability, CV (%)	Normalized gene dosage marker	Normalized circuit output
HEK293	Equalizer-L episome	9	1	51.3	1	1
HEK293	Equalizer-L episome	9	1	52.7	1	1
HEK293	Equalizer-L episome	9	1	53.55	1	1
HEK293	Equalizer-L episome	9	1	49.35	1	1
HEK293	Equalizer-L episome	16	1	53.7	0.580277	1.71071
HEK293	Equalizer-L episome	16	1	55.1	0.581826	1.23779
HEK293	Equalizer-L episome	16	1	52.2	0.456938	0.901532
HEK293	Equalizer-L episome	16	1	52.45	0.486989	0.815689
HEK293	Equalizer-L episome	23	1	59.05	0.423023	1.70238
HEK293	Equalizer-L episome	23	1	57.9	0.379676	0.899837
HEK293	Equalizer-L episome	23	1	52.15	0.290456	0.805981
HEK293	Equalizer-L episome	23	1	52.7	0.306093	0.826352
HEK293	Equalizer-L episome	40	1	61.05	0.423912	1.30238
HEK293	Equalizer-L episome	40	1	47.05	0.466195	0.968241
HEK293	Equalizer-L episome	40	1	56.8	0.244408	0.864333
HEK293	Equalizer-L episome	40	1	61.05	0.227505	0.988576
HEK293	Equalizer-L episome	60	1	63.3	0.335068	1.32738
HEK293	Equalizer-L episome	60	1	46.7	0.174262	0.839577
HEK293	Equalizer-L episome	60	1	67.7	0.18652	0.565281
HEK293	Equalizer-L episome	60	1	65.9	0.148709	0.512567
HEK293	PGK episome	9	0	217	1	1
HEK293	PGK episome	9	0	226.5	1	1
HEK293	PGK episome	9	0	230	1	1
HEK293	PGK episome	9	0	207.5	1	1
HEK293	PGK episome	16	0	185.5	0.481378	0.475735
HEK293	PGK episome	16	0	170	0.443433	0.59608
HEK293	PGK episome	16	0	189.5	0.291703	0.385562
HEK293	PGK episome	16	0	168.5	0.40636	0.508353
HEK293	PGK episome	23	0	170	0.262766	0.400296
HEK293	PGK episome	23	0	198	0.329729	0.479879
HEK293	PGK episome	23	0	160	0.21946	0.301012
HEK293	PGK episome	23	0	170	0.244201	0.351073
HEK293	PGK episome	40	0	147	0.243442	0.361723
HEK293	PGK episome	40	0	208	0.276576	0.423625
HEK293	PGK episome	40	0	83.9	0.167983	0.236048
HEK293	PGK episome	40	0	120.5	0.219645	0.248463
HEK293	PGK episome	60	0	115	0.197776	0.300393
HEK293	PGK episome	60	0	141	0.245504	0.289903
HEK293	PGK episome	60	0	77.9	0.149751	0.302335
HEK293	PGK episome	60	0	113	0.177096	0.323035
HEK293	CMV episome	9	0	187	1	1
HEK293	CMV episome	9	0	173.5	1	1
HEK293	CMV episome	9	0	184	1	1
HEK293	CMV episome	9	0	189.5	1	1
HEK293	CMV episome	16	0	146.5	0.590294	0.195143
HEK293	CMV episome	16	0	149.5	0.415873	0.18777
HEK293	CMV episome	16	0	211	0.570631	0.244822
HEK293	CMV episome	16	0	131	0.616102	0.298101
HEK293	CMV episome	23	0	110.5	0.515632	0.151522
HEK293	CMV episome	23	0	116.5	0.376984	0.138503
HEK293	CMV episome	23	0	101.35	0.450028	0.231621
HEK293	CMV episome	23	0	99.6	0.54541	0.333014
HEK293	CMV episome	40	0	112.5	0.326645	0.225512
HEK293	CMV episome	40	0	135.5	0.364683	0.12241
HEK293	CMV episome	40	0	81.9	0.378001	0.20677
HEK293	CMV episome	40	0	93.7	0.453608	0.241736
HEK293	CMV episome	60	0	106.55	0.623425	0.193901
HEK293	CMV episome	60	0	121.5	0.46746	0.0967992
HEK293	CMV episome	60	0	96.7	0.387493	0.216924
HEK293	CMV episome	60	0	78.65	0.448208	0.208016
HEK293	CMV cell line	9	0	53.3	N/A	1
HEK293	CMV cell line	9	0	51.5	N/A	1
HEK293	CMV cell line	9	0	52.65	N/A	1
HEK293	CMV cell line	9	0	54.15	N/A	1
HEK293	CMV cell line	16	0	54.2	N/A	0.980041
HEK293	CMV cell line	16	0	50.45	N/A	1.03745
HEK293	CMV cell line	16	0	53.55	N/A	1.01089
HEK293	CMV cell line	16	0	53.3	N/A	0.977802
HEK293	CMV cell line	23	0	54.4	N/A	1.01356
HEK293	CMV cell line	23	0	51.75	N/A	1.01003
HEK293	CMV cell line	23	0	54.75	N/A	0.767461
HEK293	CMV cell line	23	0	54.55	N/A	0.76961
HEK293	CMV cell line	40	0	70.45	N/A	0.991883
HEK293	CMV cell line	40	0	63.45	N/A	0.966611
HEK293	CMV cell line	40	0	60.8	N/A	0.720444
HEK293	CMV cell line	40	0	61.4	N/A	0.676911
HEK293	CMV cell line	60	0	78.05	N/A	1.12072
HEK293	CMV cell line	60	0	77.9	N/A	1.17523
HEK293	CMV cell line	60	0	59.25	N/A	0.832874
HEK293	CMV cell line	60	0	60.1	N/A	0.803672
